# Supplementary material for: Plasma concentrations of branched-chain amino acids differ with Holstein genetic strain in pasture-based dairy systems
Source: Sci Rep. 2021 Nov 17;11:22414. doi: 10.1038/s41598-021-01564-0 (PMC8599868; doi:10.1038/s41598-021-01564-0)
Supplement: Supplementary file 2 — Supplementary Tables. [file 41598_2021_1564_MOESM2_ESM.xlsx]

## Sheet: Tittle page
	Branched-chain amino acids are associated with Holstein genetic strains differences in metabolic adaptations to pasture-based dairy systems
	Ezequiel Jorge-Smeding1, Mariana Carriquiry1, Gonzalo Cantalapiedra-Hijar2, Alejandro Mendoza3, Ana Laura Astessiano1
	1: Universidad de la República, Facultad de Agronomía, Departamento de Producción Animal y Pasturas, Av. Garzón780, Montevideo, Uruguay
	2: INRAE, Université Clermont Auvergne, UMRH, 63122, Saint-Genes-Champanelle, France
	3: INIA, EE La Estanzuela, Programa Nacional de Producción de Leche, Ruta 50, km 11, Semillero, Uruguay
	*Corresponding author: ejorgesmeding@gmail.com

## Sheet: Supplementary Table S1
Supplementary Table S1. Pasture characteristics and average diet composition (mean ± standard deviation) according t days in milk (DIM)
	21 DIM	180 DIM
Pasture characteristics
Herbage mass (kg DM/ha)1	2790 ± 467	1563 ± 293
Herbage height (cm)	24.5 ± 2.3	14.9 ± 2.1
Herbage allowance (kg DM/cow∙day)	17.5 ± 1.6	21.2 ± 1.0
Ingredient composition
Pasture (%)2	48.1 ± 0.3	55.3 ± 1.6
Concentrate (%)3	36.3 ± 1.8	44.7 ± 1.6
Forage reserves (%)3	22.8 ± 3.0	0.0 ± 0.0
Chemical composition
Dry matter (%)	50.6 ± 3.5	52.1 ± 1.0
Crude protein(%)4	15.2 ± 2.6	20.8 ± 0.1
Neutral detergent fiber (%)4	37.4 ± 0.5	39.3 ± 0.4
Acid detergent fiber (%)4	22.5 ± 1.4	19.9 ± 0.3
Net energy of lactation (MJ/kg MS)4,5	6.2 ± 0.1	7.1 ± 0.1
1: Estimated by C-Dax pasture meter ( C-Dax Ltd, Turitea, New Zealand).
2: Estimated by the difference between offered and refused herbage mass at ground level.
3: Estimated by the difference between the feed offered and refused.
4: Estimated as average composition based on diet composition and nutritional quality of each aliment.
5: Estimated according to NRC (2001).

## Sheet: Supplementary Table S2
Supplementary Table S2. Indetification parameters, peak relative-height and fixed effects of the 172 metabolites quantified through metabolomics in the plasma samples of North American (NAH, n = 8) and New Zealand (NZH, n = 8) Holstein genetic strains (GS) at 21 and 180 days in milk (DIM) under grazing conditions
Metabolite	RI1	m/z2	BB id	PubChem	KEGG		Peak relative-height average mena							GS		DIM		GS × DIM
							21 DIM			180 DIM		SEM		raw-P3	FDR4	raw-P	FDR	raw-P	FDR
							NAH	NZH		NAH	NZH
1,2,4-benzenetriol	521803	239	26704	10787	C02814		132.857	209.143		190.75	140.125	43.7104		0.82962	0.95768	0.91152	0.9707	0.33399	0.64694
1,5-anhydroglucitol	632918	191	171285	64960	C07326		6665.57	7199		5320.38	3418.25	803.523		0.063291	0.58087	0.016386	0.043437	0.32382	0.64592
1-kestose	1123027	361	14692	440080	C03661		554.143	230.857		428.5	169.125	200.772		0.28148	0.62151	0.88984	0.96995	0.88779	0.96646
1-monopalmitin	900644	371	391871	-	-		5986.29	8383		9321.75	9745.25	557.765		0.25493	0.62091	< 0.01	0.0031818	0.25845	0.58492
1-monostearin	959214	203	648	24699	D01947		3656.86	4526.86		5621	5531.12	323.908		0.95866	0.98365	< 0.01	0.0015171	0.37407	0.66397
2,8-dihydroxyquinoline	626989	290	104444	97250	C06342		268.571	260.714		182.875	178.25	22.7492		0.25614	0.62091	< 0.01	0.014128	0.57251	0.78846
2-aminobutyric acid	285825	130	160842	6657	C02721		92538.6	71658.6		76086.6	68939	8354.63		0.13168	0.58087	0.41544	0.57626	0.13481	0.41406
2-deoxytetronic acid	433456	189	1208	150929	-		711.143	945.857		720.5	713.5	34.7957		0.44447	0.7467	0.071493	0.13974	0.063269	0.32879
2-hydroxybutanoic acid	258161	131	40	440864	C05984		22453	18720.6		9943.12	11793.1	2291.13		0.45149	0.7467	< 0.01	0.015274	0.28112	0.60281
2-hydroxyglutaric acid	506306	247	2000	43	C02630		1052.57	1078.29		798.75	671.5	100.397		0.32451	0.65665	< 0.01	0.011236	0.53934	0.78012
2-ketobutyric acid	243116	89	105066	58	C00109		3301	2941.71		4278	4632.12	409.123		0.58764	0.85089	0.016668	0.043437	0.20914	0.55076
2-ketoisocaproic acid	310761	89	208	70	C00233		11533.7	8447.71		9480.12	9514.75	985.218		0.078102	0.58087	0.9202	0.9707	0.075663	0.33369
3-4-hydroxyphenylpropionic acid	309837	102	10827	64956	C05145		252.571	315.429		348.25	345	25.9066		0.73427	0.92446	< 0.01	0.015218	0.35423	0.65514
3-aminoisobutyric acid	800205	204	100875	16048618	C05401		2559.29	1151.71		754.75	911.75	277.186		0.14617	0.58087	< 0.01	0.012088	0.0083697	0.23993
3-hydroxy-3-methylglutaric acid	404807	141	107144	18647689	-		325.857	229.571		357	359.125	42.067		0.099122	0.58087	0.073346	0.14175	0.1159	0.37562
3-hydroxybutyric acid	521554	247	32000	1662	C03761		559866	545299		376638	452564	47096.9		0.88574	0.97629	0.065157	0.13185	0.2375	0.57611
3-ureidopropionate	278632	191	145501	92135	C01089		433.857	523.286		455.875	477.75	38.3263		0.76568	0.92744	0.59198	0.75985	0.73867	0.89644
4-aminobutyric acid	554966	161	107897	111	C02642		127.143	174.857		158	134.25	34.0615		0.8206	0.95768	0.65553	0.78839	0.42089	0.695
4-hydroxybutyric acid	488730	304	1842	119	C00334		2555.57	2873.86		1984.5	1900.88	226.386		0.70404	0.91738	< 0.01	0.015881	0.84871	0.96038
4-hydroxyphenylacetic acid	325027	233	85123	10413	C00989		1187	1768.14		776.25	872.375	150.254		0.16938	0.58087	< 0.01	0.01279	0.53494	0.78012
5-aminovaleric acid	542795	179	31555	127	C00642		2523.71	3326.14		2477	1637.12	320.3		0.39891	0.7377	0.044942	0.096625	0.03717	0.30444
5-hydroxy-3-indoleacetic acid	536657	174	1698	138	C00431		741	397		310.875	821.75	213.633		0.74266	0.92446	0.89664	0.96995	0.10377	0.36445
5-hydroxynorvaline	777606	290	31552	1826	C05635		656.571	639		870.875	732.375	44.4994		0.035684	0.51147	< 0.01	0.012088	0.74555	0.89675
5-methoxytryptamine	864466	174	284	1833	C05659		3455.71	1392.29		648.625	1561.62	905.416		0.93411	0.98365	0.29726	0.45247	0.22094	0.55076
6-deoxyglucose	575986	117	342712	93579	-		3825.14	6997.57		4383	5944	831.987		0.13969	0.58087	0.67396	0.79946	0.090181	0.34469
9-myristoleate	630100	117	97452	-	-		6141.14	9115.43		5784	3678	826.477		0.86544	0.97629	0.0090717	0.028895	0.026467	0.30382
aconitic acid	586815	229	29	643757	C00417		686.429	730		582.875	469.625	53.9141		0.14589	0.58087	0.012136	0.035095	0.49416	0.76434
alanine	240378	116	18223	5950	C00041		590185	433501		413407	630666	35294.3		0.905	0.97629	0.50227	0.65947	< 0.01	0.021375
allantoic acid	726050	259	117021	203	C00499		56058.6	76160.6		53257.2	52452.1	4087.52		0.31071	0.63621	0.016471	0.043437	0.10594	0.36445
aminomalonate	455754	218	413	100714	C00872		18779.4	22920.4		17112.1	15053.5	1660.79		0.57368	0.85089	0.041104	0.092112	0.20689	0.55076
arachidic acid	856421	117	291	10467	C06425		5146.86	5875		6018.75	4834.12	265.789		< 0.01	0.22277	0.7092	0.8242	0.081586	0.33411
arachidonic acid	834339	91	6529	444899	C00219		1629.71	2087.71		1198.38	950.125	162.181		0.65047	0.87406	< 0.01	0.015101	0.21674	0.55076
asparagine	553743	231	369588	6267	C00152		8817.14	8204.71		10185.9	9747.62	669.589		0.21697	0.61528	0.035403	0.083414	0.5776	0.78846
aspartic acid	480387	232	79	5960	C00049		10632.4	9124.86		14096.5	14263	978.5		0.090067	0.58087	< 0.01	0.0043246	0.15513	0.46005
azelaic acid	610551	317	329430	19347555	C08261		577.429	678.143		564	556.25	52.2505		0.99401	0.9979	0.42796	0.58061	0.89674	0.96788
capric acid	452386	229	50422	2969	C01571		2905.43	3687.57		3344.62	3341.25	166.783		0.52215	0.80187	0.21392	0.36429	0.11781	0.37562
cerotinic acid	1033286	145	17982	10469	-		249.286	326		443.625	392.875	34.6314		0.98456	0.9979	0.0072728	0.025529	0.29153	0.61151
cholesterol	1078536	129	19	5997	C00187		150042	208040		179500	222426	15179.9		0.047649	0.51222	0.088224	0.16861	0.87992	0.96646
cholic acid	1109517	253	110403	221493	C05463		26908.6	53037.9		21653.4	5021.88	8690.06		0.31011	0.63621	< 0.01	0.011236	0.040482	0.31487
citric acid	615341	273	17009	311	C00158		174689	203662		171103	123011	15904.1		0.15573	0.58087	0.017447	0.04479	0.050285	0.32879
citrulline	621404	157	1712	9750	C00327		22949.9	24371.6		30200.2	26812.2	1626.96		0.14015	0.58087	0.0084566	0.028409	0.54616	0.78012
conduritol-β-expoxide	701723	318	34065	9989541	-		1644.86	1328		1130.62	907.875	251.513		0.34617	0.66988	0.15052	0.27542	0.88637	0.96646
creatinine	502599	115	31	588	C00791		371827	429439		419572	371572	17111.7		0.085117	0.58087	0.38025	0.53608	0.032936	0.30382
cyanoalanine	772979	218	18481	439258	C02291		1374.71	1068.29		1207.12	1404.38	120.821		0.27554	0.62151	0.34746	0.50961	0.066535	0.32879
cystathionine	500158	220	65	5862	C00097		1191.14	1472.43		1530.38	1471	99.3817		0.95872	0.98365	0.0061326	0.022931	0.096791	0.35421
cysteine	804619	218	94	595	C01420		3921.43	3453.43		5567.25	6230.38	462.932		0.58369	0.85089	< 0.01	0.0045151	0.18521	0.50566
cystine	850374	239	8917	94391	C12078		5626.43	7707.71		10052.2	10871.6	822.338		0.37109	0.70919	< 0.01	0.0031818	0.45332	0.71533
dehydroabietic acid	1107794	255	95409	222528	C04483		418.429	567.286		578.5	475.875	33.5816		0.54276	0.82615	0.1656	0.2967	0.032774	0.30382
deoxycholic acid	598147	179	110341	10394	C01744		2944.14	6243.43		2863.25	547	1124.53		0.33869	0.6696	0.0069204	0.024798	0.072681	0.32898
dodecanol	245118	154	1743	10935	C07272		821	1659.57		1008.38	1176	178.453		0.17895	0.58087	0.92555	0.9707	0.11899	0.37562
erythritol	846510	315	45351	440043	C03546		2990.71	3929.43		3111	3430	145.492		0.0052078	0.22393	0.89536	0.96995	0.30077	0.61673
fructose	507619	243	12092	8193	C02277		33625.7	25206.4		20565.1	12711.4	12261.1		0.68572	0.90726	0.62572	0.76875	0.69301	0.86921
fucose	464779	217	16903	169019	C16884		2185.43	3564		2524.38	3089	330.772		0.17366	0.58087	0.24819	0.39896	0.030491	0.30382
fumaric acid	471922	217	92	222285	C00503		897.714	877.143		858.25	860.25	66.168		0.27103	0.62151	0.93784	0.97723	0.43615	0.69896
galactonic acid	641863	307	50366	439709	C02336		553.857	716.571		1168.62	969.625	163.04		0.75091	0.92446	0.0096966	0.030324	0.54478	0.78012
gluconic acid	578299	160	3009	439650	C02095		662.143	726.857		1207.75	969	152.41		0.62825	0.86651	0.010444	0.032078	0.71999	0.88456
glucose	390016	245	14755	444972	C00122		101235	129184		129473	130403	8827.98		0.72621	0.92446	0.0065045	0.023804	0.21856	0.55076
glucose-1-phosphate	690882	292	4706	128869	C00880		2006.43	2453.29		2538.25	2306	221.674		0.88926	0.97629	0.1865	0.32403	0.3012	0.61673
glucose-6-phosphate	693148	333	7501	6857417	C00800		473.143	528.857		511.375	484.125	78.4509		0.75679	0.92446	0.63978	0.77494	0.93707	0.97094
glucuronic acid	680899	217	76	64689	C00221		7074.43	9437.57		6939.75	5230.38	1034.81		0.62281	0.86651	0.058414	0.12105	0.17285	0.48738
glutamic acid	594647	217	3167	65533	C00103		58563.3	36234.1		57078.8	57758.1	7355.11		0.069996	0.58087	0.034046	0.081332	0.085421	0.34169
glutamine	808788	387	360626	5958	C00092		188449	191543		282748	207034	20213.9		0.2405	0.62091	0.024735	0.060776	0.23781	0.57611
glutaric acid	665901	333	344793	94715	C00191		352.286	339.714		302.25	330.5	31.9842		0.63477	0.86651	0.60765	0.76289	0.21741	0.55076
glyceric acid	529100	246	28	33032	C00025		3404	5036.43		3287.75	3909.62	425.346		0.15999	0.58087	0.4287	0.58061	0.40293	0.68617
glycerol	600315	156	18	5961	C00064		144766	170376		108046	96550.9	11798.7		0.59771	0.85089	< 0.01	0.016834	0.38615	0.66418
glycerol-3-galactoside	421596	261	16952	743	C00489		563.143	848.286		633.875	436.5	93.9228		0.75649	0.92446	0.20935	0.36008	0.095139	0.35421
glycerol-α-phosphate	377308	189	394878	-	-		2833.14	2770.86		3062.25	5397.5	549.902		0.28291	0.62151	0.012446	0.035095	0.042104	0.31487
glycine	344428	205	102844	753	C00116		487143	484282		323181	397028	42686.3		0.86524	0.97629	0.038763	0.090098	0.17926	0.49731
glycolic acid	590747	357	1687	754	C03189		3837.43	4450.43		3982.88	4720.25	286.801		0.21548	0.61528	0.31324	0.4685	0.41847	0.695
guanidinosuccinate	367302	248	385006	5257127	C00037		215.429	243.286		283.375	348.125	25.476		0.2679	0.62151	< 0.01	0.01184	0.34717	0.65514
heptadecanoic acid	227409	177	18228	757	C00160		25613.1	35669.4		18993.4	12387.4	2313.61		0.44259	0.7467	< 0.01	0.008879	0.066904	0.32879
hippuric acid	557299	328	16942	439918	C03139		60179.6	71877.6		57919.5	66016.6	6428.97		0.44779	0.7467	0.95169	0.97723	0.67697	0.86521
histidine	751309	117	727	10465	-		43156.9	46336.9		61172.5	63010.2	3698.54		0.73116	0.92446	< 0.01	0.0045151	0.81067	0.92342
homocystine	637795	206	12269	464	C01586		423.857	452.571		464.125	386.25	30.2979		0.031226	0.48826	0.97257	0.98401	0.45797	0.7161
homoserine	664395	154	58170	6274	C00135		289.571	226.714		256.375	279.125	25.2395		0.17103	0.58087	0.4706	0.62626	0.057693	0.32879
hydrocinnamic acid	874865	128	2786	10010	C01817		13535.4	18454.4		13567.4	20586.9	2434.57		0.17296	0.58087	0.25828	0.40756	0.16853	0.48312
indole-3-acetate	443878	218	2849	12647	C00263		1649.29	1888.29		1348.75	1496.5	200.979		0.75784	0.92446	0.14056	0.25996	0.86512	0.96646
indole-3-lactate	434422	104	114270	107	C05629		834.857	821.857		814.375	796.375	100.156		0.52041	0.80187	0.84556	0.94439	0.57289	0.78846
indole-3-propionic acid	684929	202	69	802	C00954		2416	4326.29		3249.25	4565	526.042		0.087642	0.58087	0.022466	0.056618	0.74008	0.89644
indoxyl sulfate	764586	202	724	92904	C02043		448.143	500.143		793.125	800.875	81.9772		0.88362	0.97629	< 0.01	0.0045151	0.93142	0.97094
inositol-4-monophosphate	732249	202	112556	3744	-		366.714	429.857		292.875	377.25	35.8477		0.19372	0.595	0.36919	0.52917	0.55334	0.78012
isocitric acid	577333	277	31543	10258	-		2829.43	3092.43		2730.5	2085.5	252.597		0.10609	0.58087	0.05769	0.12101	0.16456	0.47972
isogluconic acid	617338	245	32122	5318532	C00451		279.571	352.714		259.125	257.25	31.5221		0.60891	0.85846	0.17256	0.30285	0.55002	0.78012
isoleucine	356963	158	105087	6306	C00407		442029	304465		446516	450782	22461.2		0.0079504	0.26622	0.014884	0.041292	0.011708	0.28769
isolinoleic acid	794629	156	10647	5312483	-		553	650.714		748	821.875	86.1289		0.7822	0.93429	0.04271	0.09299	0.97872	0.99023
isopentadecanoic acid	663518	117	127681	151014	-		11819.4	17340.3		17678.8	11442.1	2122.68		0.64608	0.87406	0.70881	0.8242	0.056934	0.32879
isothreitol	489385	292	1679	151152	C00639		1169.43	1322.57		959.375	926.625	54.54		0.49454	0.7876	< 0.01	0.0045151	0.64429	0.84593
isothreonic acid	386511	147	101725	811	C00490		2666.14	3220.71		2622	2751	142.622		0.41629	0.73817	0.24691	0.39896	0.53679	0.78012
itaconic acid	769709	218	210712	-	-		3400.14	4320.86		3650.75	4225.88	337.08		0.28762	0.62151	0.39035	0.54585	0.96727	0.98444
kynurenine	494077	142	4757	95562	-		3265.57	4267		5894.38	7684	648.643		0.18574	0.58087	< 0.01	0.0030417	0.49895	0.76434
lactic acid	217657	191	80	612	C01432		237511	413053		277491	351740	92893.8		0.57693	0.85089	0.97224	0.98401	0.87609	0.96646
lactose	935640	191	4771	440995	C00243		3601.29	4204.57		3275.62	3648.5	652.176		0.95174	0.98365	0.42723	0.58061	0.80657	0.92342
lactulose	929908	204	6432	11333	C07064		107233	123021		98042.9	105824	19406.5		0.9979	0.9979	0.47334	0.62626	0.77175	0.90825
lauric acid	547906	117	49	3893	C02679		11052.1	12739.9		12904.9	10642.1	706.765		0.12663	0.58087	0.61752	0.76875	0.027774	0.30382
leucine	345845	158	1794	6106	C00123		577984	411819		621461	640346	33674.8		0.0094583	0.26622	0.0081331	0.027978	0.026878	0.30382
linoleic acid	777414	150	165	5280450	C01595		3592.43	4324.43		3169.62	2331.25	303.21		0.13987	0.58087	0.0090214	0.028895	0.12011	0.37562
linolenic acid	780376	108	4704	5280934	C06427		4131.86	2601.43		2861.5	2798.88	576.709		0.33014	0.66028	0.9545	0.97723	0.52342	0.78012
lysine	553450	173	31632	439205	C00312		101495	96687.3		150079	133951	11986.2		0.24071	0.62091	< 0.01	0.0073905	0.96016	0.98302
maleimide	662197	174	360160	5962	C00047		6882.29	7377.57		7165	10474.2	768.385		0.16814	0.58087	0.039828	0.091338	0.089402	0.34469
malic acid	463180	233	1391	525	C00711		3343.57	3149.14		2665.25	2042.62	789.322		0.38992	0.73699	0.44189	0.59379	0.90851	0.97059
malonic acid	305372	233	16918	867	C00383		58	57.7143		67	65.75	8.92139		0.59442	0.85089	0.071037	0.13974	0.6433	0.84593
maltose	946601	204	1979	439186	C00208		3539	2928.29		7779.88	3851.62	1408.26		0.13237	0.58087	0.21937	0.36992	0.77734	0.90825
mannose	643848	205	390222	-	-		76237.1	87878.3		99218.4	92395.8	4576.13		0.23332	0.62091	< 0.01	0.0070838	0.26307	0.58764
methionine	483560	176	45	6137	C00073		29707.3	28827.7		36815.6	39239.1	2550.58		0.59859	0.85089	0.0085887	0.028409	0.38217	0.66397
methionine sulfoxide	588656	128	372461	10062737	C15998		8830.71	8680.14		8613.38	7622.62	714.726		0.28635	0.62151	0.92274	0.9707	0.8685	0.96646
myo-inositol	730022	305	1741	892	C00137		47153	33951.9		35405.4	35929.1	6433.84		0.47282	0.76005	0.87864	0.96875	0.35393	0.65514
myristic acid	634414	285	127	11005	C06424		9320.86	12686.4		6770.5	4192.5	907.671		0.41055	0.73817	< 0.01	0.0059899	0.06191	0.32879
N-acetylglycine	356109	174	97747	10972			6085.71	4752		2640.25	2389.75	445.099		0.058899	0.58087	< 0.01	0.0043246	0.36224	0.66282
N-acetylmannosamine	735323	319	3244	439281	C00645		312.429	328.857		322.125	337.875	32.9094		0.82782	0.95768	0.51228	0.66567	0.77264	0.90825
nicotinamide	471602	179	84542	936	C00153		3338.71	3835		3679	3597.38	491.542		0.80149	0.95073	0.51474	0.66567	0.69739	0.86921
nicotinic acid	353428	180	327312	938	C00253		3050.14	3874.14		2072	2459.25	569.895		0.52139	0.80187	0.064745	0.13185	0.9206	0.97094
nonadecanoic acid	822782	117	46258	12591	C16535		2054.57	2736.86		1870.88	1334.88	189.378		0.13544	0.58087	0.015569	0.042505	0.079327	0.33411
octadecanol	755409	327	997	8221	-		553.286	806.286		777.5	557.25	71.6713		0.56281	0.84915	0.76742	0.87997	0.026813	0.30382
oleamide	849710	144	20961	5283387	C19670		2972.29	3698		3436.88	3438.25	209.156		0.697	0.91514	0.22868	0.3782	0.31708	0.64162
ornithine	527113	142	1821	6262	C00077		101694	107293		195067	171444	9877.68		0.13511	0.58087	< 0.01	0.0012792	0.54296	0.78012
oxoproline	485935	156	10	7405	C01879		154303	151341		180240	146434	8498.68		< 0.01	0.22277	0.042133	0.092908	0.42852	0.69534
palmitic acid	713809	313	11	985	C00249		206570	262564		185610	148447	13634.1		0.46979	0.76005	< 0.01	0.015881	0.070643	0.32898
palmitoleic acid	704511	311	31379	445638	C08362		3615.29	5758.14		1650.12	699.75	491.489		0.85014	0.97482	< 0.01	0.0031818	0.058971	0.32879
pantothenic acid	690887	291	31356	6613	C12276		163.857	184.714		213.5	207.375	24.3616		0.77119	0.92758	0.13103	0.24765	0.90035	0.96788
p-cresol	280360	165	16321	2879	C01468		14621.7	11383.3		22953.4	23519.4	2198.76		0.18518	0.58087	< 0.01	0.012016	0.32672	0.64592
pentadecanoic acid	847531	180	31571	154035	-		32102.3	38651.9		36657.4	32332.8	2559.5		0.40316	0.7377	0.75103	0.86696	0.27829	0.60281
pentose	674647	117	1680	13849	C16537		6755.57	7928.14		7499.62	5995.75	515.389		0.20806	0.61528	0.77711	0.88518	0.071767	0.32898
phenaceturic acid	540818	103	360841	229	-		15285.7	16091.7		22211.2	19398.8	1432.33		0.14873	0.58087	< 0.01	0.018592	0.50215	0.76434
phenol	654351	91	104452	68144	C05598		2728	3953.29		2897.75	5018.5	1221.17		0.21821	0.61528	0.60364	0.76289	0.78152	0.90825
phenylacetic acid	218927	151	31889	996	C00146		2184.71	2274.29		2749.62	3086.5	206.646		0.94473	0.98365	< 0.01	0.012881	0.28388	0.60281
phenylalanine	368081	164	1733	999	C07086		84355	84693		109717	112191	4775.26		0.23822	0.62091	< 0.01	0.0038202	0.37097	0.66397
phenylethylamine	537804	218	33	6140	C00079		1292.57	430.143		2139.75	5322.62	571.557		0.24553	0.62091	< 0.01	0.0031474	0.0078078	0.23993
phosphate	510327	174	2005	1001	C05332		114468	115505		115736	154353	8378.66		0.42614	0.7467	0.010671	0.0322	0.014856	0.28962
phosphoethanolamine	345365	314	4	1004	C00009		323.714	265.857		253.125	218.625	44.9425		0.23791	0.62091	0.36099	0.52177	0.67909	0.86521
phytanic acid	603912	299	1723	1015	C00346		6301.86	8287.57		10211.5	10601.5	804.167		0.44356	0.7467	< 0.01	0.016094	0.58829	0.79674
pipecolinic acid	770604	159	117487	10380830	-		5988.86	2421.57		6528.38	5548.25	969.103		0.010835	0.26622	0.041236	0.092112	0.11268	0.37562
proline	404121	156	2448	6931662	-		220233	136028		183437	232396	25626		0.29269	0.62151	0.22239	0.37138	0.015154	0.28962
pseudo uridine	364523	142	171970	145742	C00148		10285.7	12861.6		7250.25	6425.12	865.552		0.93975	0.98365	< 0.01	0.0085077	0.43888	0.69896
p-tolyl glucuronide	813899	217	1688	15047	C02067		704.571	693.143		1630.38	736	149.967		0.045388	0.51222	< 0.01	0.0042781	< 0.01	0.21069
putrescine	588872	174	281	1045	C00138		436.429	565.429		663.25	664.5	153.801		0.81696	0.95768	0.29559	0.45247	0.41647	0.695
pyruvic acid	213805	174	5864	1060	C00022		5270.71	9800.29		9947.5	11122.8	1904.72		0.50222	0.79249	0.046403	0.098534	0.57558	0.78846
quinic acid	632897	345	16691	6508	C00296		179.714	597.143		379.875	325.875	117.44		0.2889	0.62151	0.34961	0.50961	0.10581	0.36445
raffinose	1120886	361	3190	439242	C00492		528.857	225.714		309	180.625	178.582		0.46637	0.76005	0.99625	0.99735	0.92147	0.97094
ribitol	575497	217	7362	827	C00474		1519.86	1816.29		1569	1373	134.191		0.41341	0.73817	0.28053	0.43865	0.25614	0.58492
ribonic acid	599680	292	1683	5460677	C01685		602.857	385		637.375	336.625	134.916		0.18463	0.58087	0.90852	0.9707	0.66364	0.86474
ribose	553071	217	384948	10975657	-		10882.7	9298.57		7259.62	9731.88	2153.59		0.88009	0.97629	0.80001	0.90527	0.2522	0.58492
saccharic acid	699211	333	11214	33037	C00818		268	332.429		274.875	253.125	27.1487		0.99718	0.9979	0.3496	0.50961	0.33475	0.64694
salicylic acid	480699	267	3063	338	C00805		356.571	399.429		504.25	532	43.5361		0.96078	0.98365	< 0.01	0.012088	0.63101	0.84221
serine	395020	218	25	5951	C00065		125299	87088.6		110766	148638	13183.8		0.67027	0.89369	0.068299	0.1366	< 0.01	0.21069
sorbitol	667922	217	162	5780	C00794		4745.29	4512.57		4673.75	4012.25	721.559		0.17935	0.58087	0.99735	0.99735	0.80814	0.92342
squalene	976237	95	23042	638072	C00751		1072.14	1252.29		1349.75	786.5	181.695		0.13523	0.58087	0.82644	0.92907	0.017553	0.30192
stearic acid	787622	117	13	5281	C01530		1.43288e+06	1782761		1.42403e+06	1.05259e+06	98706.7		0.040231	0.51222	0.029776	0.072134	0.04905	0.32879
succinic acid	370608	247	161	1110	C00042		4661.86	3955.29		4005.75	4306	360.775		0.10599	0.58087	0.85433	0.94803	0.080745	0.33411
sucrose	912704	271	16661	5988	C00089		39672.4	17399.3		39818.4	12458.1	17069.8		0.25631	0.62091	0.62185	0.76875	0.71026	0.87889
threonic acid	497572	292	172	5460407	C01620		3625.29	3791.71		3877.62	3227.88	319.913		0.16397	0.58087	0.94979	0.97723	0.066194	0.32879
threonine	408777	218	171298	6288	C00188		63195.1	49787.1		70118.6	81641.2	5531.39		0.28948	0.62151	0.010942	0.032449	0.056316	0.32879
thymidine	349402	170	87703	5789	C00214		2627.71	2576.43		2232.25	2301.62	217.808		0.4366	0.7467	0.28439	0.44067	0.27041	0.59629
thymine	420133	255	1692	1135	C00178		376.286	343.429		337.375	329.25	27.8534		0.21291	0.61528	0.63851	0.77494	0.25714	0.58492
trans-4-hydroxyproline	696023	333	51246	604	C02341		21653.9	26467		16818.1	16115.9	1526.98		0.90817	0.97629	< 0.01	0.012881	0.3486	0.65514
triethanolamine	531892	262	360127	7618	C06771		194.714	194.286		250.875	200.125	32.2688		0.34662	0.66988	0.37471	0.53264	0.99891	0.99891
tryptophan	780482	202	14	6305	C00078		152233	178478		234109	237873	14891		0.93318	0.98365	< 0.01	0.0031818	0.78119	0.90825
tyrosine	671252	218	16	6057	C00082		198216	189765		270661	266151	22109.6		0.39686	0.7377	< 0.01	0.015218	0.68666	0.86842
UDP-glucuronic acid	587601	217	7831	17473	C00167		441.714	460.286		517.125	390.875	58.4744		0.18354	0.58087	0.60326	0.76289	0.37835	0.66397
uracil	385735	241	1664	1174	C00106		1570	1549.29		1385.5	2054	201.107		0.63473	0.86651	0.30933	0.46671	0.054356	0.32879
urea	332913	189	22329	1176	C00086		1.12149e+06	1.45765e+06		1341650	1.63522e+06	145432		0.17326	0.58087	0.24749	0.39896	0.63166	0.84221
uric acid	730691	441	23	1175	C00366		11594.9	8646.71		7086.75	5685.38	1120.05		0.012916	0.2777	0.0051271	0.020042	0.37895	0.66397
valine	313502	144	3	6287	C00183		695478	442252		692223	777906	42950.7		0.017408	0.33269	0.00612	0.022931	< 0.01	0.21069
xylitol	1067809	237	100	638015	C00376		8050.57	9169.86		7446.62	5621.5	649.043		0.066344	0.58087	0.022713	0.056618	0.13865	0.41839
xylonic acid isomer	567437	217	5857	6912	C00379		195.143	204		207.75	223.25	25.6228		0.74202	0.92446	0.138	0.258	0.93593	0.97094
xylonolactone	590775	189	17400	10264	C02341		837.143	899.143		790.75	829.875	75.0817		0.90498	0.97629	0.70912	0.8242	0.67697	0.86521
xylose	535176	217	1808	439692	C02266		6644	6490.71		5901.5	5041.12	536.867		< 0.01	0.22277	0.15702	0.28429	0.94359	0.97184
xylulose	544100	103	114791	135191	C00181		2125	1401.43		1449.12	1201.38	264.712		0.078681	0.58087	0.17026	0.30191	0.42428	0.695
α-aminoadipic acid	573295	260	125502	92136	C00956		1571.43	1198.43		1931.88	2027.62	155.693		0.04723	0.51222	< 0.01	0.0043246	0.033562	0.30382
α-ketoglutarate	507392	198	294	51	C00026		2121.14	2195		4232.12	3578.5	515.719		0.30176	0.63296	< 0.01	0.011236	0.99703	0.99891
α-tocopherol	484934	140	97	5810	C01157		5583.57	6812		6638.38	9805.62	656.444		0.028756	0.48826	0.012255	0.035095	0.24488	0.58492
β-alanine	435564	248	148	239	C00099		3150.57	3320.43		2791.75	3265	275.857		0.89575	0.97629	0.66004	0.78839	0.037003	0.30444
β-glycerolphosphate	574470	243	22021	2526	C02979		618	668.571		571.5	761.375	51.6511		0.25252	0.62091	0.25404	0.40458	0.01955	0.30382
1: Target retention index in the BinBase database system (Fiehn Lab), where RI is obtained as the conversion of absolute retention times to relative retention times based on a set of pre-defined internal standards, using Fiehn retention indexes
2: m/z value used to quantify peak height for each BinBase database entry
3: Raw-P value according to ANOVA; 4: FDR-adjusted P value

## Sheet: Supplementary Table S3
Supplementary Table S3. Top 20 metabolites ranked according to MEBA
Ranking	Metabolite	Hotelling-T2
1	alanine	21.9696
2	valine	15.2246
3	isoleucine	14.9633
4	arachidic acid	13.3732
5	oxoproline	12.5258
6	squalene	12.2119
7	leucine	11.8687
8	p-tolyl glucuronide	11.7177
9	erythritol	11.6995
10	serine	10.4917
11	proline	9.82223
12	pipecolinic acid	9.38211
13	creatinine	9.3576
14	lauric acid	8.73514
15	β-glycerolphosphate	8.67303
16	octadecanol	8.61977
17	stearic acid	8.58904
18	phosphate	8.33654
19	α-aminoadipic acid	8.22099
20	pentose	8.13426
